# Supplementary material for: Poly(carbazole-co-1,4-dimethoxybenzene): Synthesis, Electrochemiluminescence Performance, and Application in Detection of Fe3+
Source: Polymers (Basel). 2022 Jul 27;14(15):3045. doi: 10.3390/polym14153045 (PMC9370792; doi:10.3390/polym14153045)
Supplement: Supplementary file 1 [file polymers-14-03045-s001.zip]

Archive with 1 entries (1 files):
- polymers-1777962-supplementary.pdf
